# Supplementary material for: Fluoxetine Increases the Expression of miR-572 and miR-663a in Human Neuroblastoma Cell Lines
Source: PLoS One. 2016 Oct 7;11(10):e0164425. doi: 10.1371/journal.pone.0164425 (PMC5055328; doi:10.1371/journal.pone.0164425)
Supplement: S1 File — (XLSX) [file pone.0164425.s001.xlsx]

## Sheet: SH FT 1microM
Sample ID	SNORD-95	miR-101-3p	DCt	2-DCt	DDCt	2-DDCt		miR-106b-5p	DCt	2-DCt	DDCt	2-DDCt		miR-130a-3p	DCt	2-DCt	DDCt	2-DDCt		miR-151a-3p	DCt	2-DCt	DDCt	2-DDCt		miR-181b-5p	DCt	2-DCt	DDCt	2-DDCt		miR-195-5p	DCt	2-DCt	DDCt	2-DDCt		miR-19b-3p	DCt	2-DCt	DDCt	2-DDCt		miR-320a	DCt	2-DCt	DDCt	2-DDCt
Flox 1 uM-1	19.4522	20.6638	1.21162	0.431784				17.5157	-1.93643	3.82757				21.3585	1.90629	0.266777				23.3816	3.92946	0.0656316				21.4341	1.98197	0.253143				19.1484	-0.303797	1.23439				17.9553	-1.4969	2.82236				21.0197	1.56751	0.337391
Flox 1 uM-2	19.2103	20.7442	1.53389	0.345345				17.5303	-1.67996	3.2042				21.0513	1.84102	0.279125				23.2518	4.04156	0.0607253				21.4	2.18968	0.219199				18.9991	-0.211137	1.1576				17.841	-1.36922	2.58331				21.1105	1.90022	0.267903
Flox 1 uM-3	19.3305	20.7025	1.372	0.386356				17.5954	-1.73512	3.32907				21.2766	1.9461	0.259516				23.4264	4.09592	0.0584796				21.4468	2.11633	0.230633				19.0087	-0.321785	1.24988				18.035	-1.29556	2.45473				21.1334	1.80291	0.286595
Mean			1.3725	0.387828					-1.78384	3.45361					1.89781	0.268473					4.02232	0.0616122					2.096	0.234325					-0.278906	1.21396					-1.38723	2.62013					1.75688	0.297296
SE																																														0.0207608
DMSO 1 uM-1	19.237	20.4674	1.23039	0.426203				17.4744	-1.76261	3.39312				20.9152	1.67816	0.31248				23.1574	3.92036	0.0660469				21.1287	1.89171	0.269488				19.1091	-0.127915	1.09271				17.846	-1.39108	2.62274				20.9274	1.69035	0.309852
DMSO 1 uM-2	18.5239	20.7011	2.1772	0.221105				17.5393	-0.984645	1.97883				21.0392	2.5153	0.174912				23.3236	4.7997	0.0359042				20.7175	2.19353	0.218616				18.8935	0.369539	0.77403				17.7338	-0.790169	1.72928				20.199	1.67511	0.313142
DMSO 1 uM-3	19.242	20.5528	1.31078	0.403103				17.4402	-1.80179	3.48652				21.1172	1.87515	0.272598				23.1091	3.86707	0.0685323				21.2285	1.98652	0.252347				18.6647	-0.577368	1.49212				17.8605	-1.38147	2.60534				20.9257	1.6837	0.311283
Mean			1.57279	0.350137	-0.200286	1.14893			-1.51635	2.95282	-0.267489	1.20371			2.02287	0.25333	-0.125065	1.09056			4.19571	0.0568278	-0.173398	1.12771			2.02392	0.246817	0.0720781	0.951267			-0.111915	1.11962	-0.166992	1.12272			-1.18757	2.31912	-0.199656	1.14842			1.68305	0.311426	0.0738273	0.950114
SE																																														0.000952343
t test				0.616388						0.393009						0.73223						0.677833						0.525114						0.676097						0.392049						0.533893
[truncated: 20 more columns]

## Sheet: SH FT 5microM
Sample ID	SNORD-95	miR-101-3p	DCt	2-DCt	DDCt	2-DDCt		miR-106b-5p	DCt	2-DCt	DDCt	2-DDCt		miR-130a-3p	DCt	2-DCt	DDCt	2-DDCt		miR-151a-3p	DCt	2-DCt	DDCt	2-DDCt		miR-181b-5p	DCt	2-DCt	DDCt	2-DDCt		miR-195-5p	DCt	2-DCt	DDCt	2-DDCt		miR-19b-3p	DCt	2-DCt	DDCt	2-DDCt		miR-320a	DCt	2-DCt	DDCt	2-DDCt
Flox 5 uM-1	19.1117	20.5236	1.41182	0.375837				17.3744	-1.73733	3.33417				21.0203	1.90855	0.26636				23.1646	4.05285	0.0602519				21.0044	1.89267	0.269308				18.6632	-0.448539	1.36466				17.8105	-1.30122	2.46438				20.8006	1.68886	0.310173
Flox 5 uM-2	19.094	20.4801	1.38617	0.382579				17.3638	-1.73013	3.31758				20.8086	1.71462	0.304683				23.0068	3.91283	0.0663929				21.1586	2.06469	0.239038				18.8249	-0.269026	1.20499				17.8498	-1.24419	2.36886				20.6566	1.56265	0.338529
Flox 5 uM-3	19.1582	20.4205	1.2623	0.416878				17.4294	-1.72879	3.31451				20.9346	1.77638	0.291915				23.1741	4.01592	0.0618141				21.2289	2.07071	0.238042				18.7654	-0.392797	1.31294				17.7389	-1.4193	2.67456				20.9094	1.75126	0.297043
Mean			1.35343	0.391765					-1.73208	3.32209					1.79985	0.287653					3.99387	0.0628196					2.00936	0.248796					-0.370121	1.2942					-1.32157	2.5026					1.66759	0.315248
SE																																														0.012242
DMSO 5 uM-1	19.1519	20.3468	1.19489	0.43682				17.326	-1.82592	3.54534				20.8347	1.68279	0.31148				23.0496	3.89766	0.0670947				21.0695	1.91763	0.264689				18.7463	-0.405612	1.32465				17.7302	-1.42172	2.67905				20.6865	1.53455	0.345186
DMSO 5 uM-2	19.052	20.3449	1.29294	0.408119				17.1302	-1.92181	3.78899				20.6752	1.62319	0.324618				22.6437	3.59167	0.0829467				21.0681	2.01613	0.24722				18.4848	-0.567159	1.4816				17.5558	-1.49624	2.82107				20.6345	1.58252	0.333899
DMSO 5 uM-3	19.1386	20.3501	1.21147	0.431829				17.3521	-1.78654	3.44987				20.946	1.80739	0.285707				23.1462	4.00756	0.0621732				21.0589	1.92022	0.264214				18.5709	-0.567754	1.48221				17.6944	-1.44425	2.72122				20.9228	1.78421	0.290335
Mean			1.2331	0.42559	0.120333	0.919975			-1.84476	3.59473	0.112676	0.924871			1.70446	0.307268	0.0953932	0.936017			3.8323	0.0707382	0.161568	0.894053			1.95133	0.258708	0.0580309	0.960574			-0.513508	1.42949	0.143388	0.905391			-1.45407	2.74045	0.132501	0.912248			1.63376	0.32314	0.0338283	0.976825
SE																																														0.0167229
t test				0.0943077						0.0543401						0.288691						0.292155						0.446732						0.12712						0.0753844						0.722712
[truncated: 20 more columns]

## Sheet: SH FT 10microM
Sample ID	SNORD-95	miR-101-3p	DCt	2-DCt	DDCt	2-DDCt		miR-106b-5p	DCt	2-DCt	DDCt	2-DDCt		miR-130a-3p	DCt	2-DCt	DDCt	2-DDCt		miR-151a-3p	DCt	2-DCt	DDCt	2-DDCt		miR-181b-5p	DCt	2-DCt	DDCt	2-DDCt		miR-195-5p	DCt	2-DCt	DDCt	2-DDCt		miR-19b-3p	DCt	2-DCt	DDCt	2-DDCt		miR-320a	DCt	2-DCt	DDCt	2-DDCt
Flox 10 uM-1	19.3802	20.7934	1.41315	0.375492				17.5832	-1.79706	3.47512				21.2603	1.88006	0.271673				23.3701	3.98985	0.0629411				21.4679	2.08768	0.235258				18.8213	-0.558964	1.47321				18.0397	-1.34053	2.53245				20.9717	1.59151	0.331825
Flox 10 uM-2	19.3729	20.5767	1.20379	0.434132				17.5457	-1.82723	3.54854				21.2666	1.89363	0.269129				23.4031	4.03022	0.0612043				21.3433	1.97039	0.255185				18.94	-0.432884	1.34993				17.9419	-1.43105	2.69643				20.9409	1.56794	0.337289
Flox 10 uM-3	19.283	20.4614	1.17843	0.441832				17.5196	-1.76342	3.39502				21.0337	1.75072	0.297153				23.2613	3.97833	0.0634458				21.4609	2.17794	0.220992				18.8937	-0.389257	1.30972				17.7712	-1.51177	2.8516				20.8958	1.61279	0.326966
Mean			1.26512	0.417152					-1.7959	3.4729					1.84147	0.279318					3.99947	0.0625304					2.07867	0.237145					-0.460368	1.37762					-1.42778	2.69349					1.59074	0.332027
SE																																														0.0029815
DMSO 10 uM-1	19.0695	20.4269	1.35745	0.390271				17.3599	-1.70957	3.27063				20.8681	1.7986	0.287453				23.1807	4.11125	0.0578614				21.052	1.98249	0.253053				18.9657	-0.1038	1.0746				17.755	-1.31447	2.48712				20.8357	1.76618	0.293987
DMSO 10 uM-2	19.1273	20.4992	1.37195	0.386369				17.4064	-1.7209	3.29642				20.9406	1.81337	0.284525				23.2064	4.07912	0.0591648				21.2788	2.15156	0.225069				18.6389	-0.488332	1.40282				17.8452	-1.28201	2.43178				21.0346	1.90732	0.266588
DMSO 10 uM-3	19.4662	20.7358	1.26955	0.414788				17.5411	-1.92513	3.79771				21.2768	1.81058	0.285076				23.4612	3.99501	0.0627167				21.4512	1.98498	0.252617				18.6551	-0.811174	1.75464				17.8826	-1.58367	2.99732				21.2753	1.80906	0.285377
Mean			1.33298	0.397143	-0.0678605	1.04816			-1.7852	3.45492	-0.0107037	1.00745			1.80752	0.285685	0.0339538	0.97674			4.06179	0.0599143	-0.0623228	1.04415			2.03967	0.24358	0.0389962	0.973332			-0.467769	1.41069	0.00740067	0.994883			-1.39339	2.63874	-0.0343978	1.02413			1.82752	0.281984	-0.236773	1.17835
SE																																														0.00808917
t test				0.428942						0.924084						0.51801						0.177763						0.65994						0.878153						0.799966						0.00438174
[truncated: 20 more columns]

## Sheet: SH FT 25microM
Sample ID	SNORD-95	miR-101-3p	DCt	2-DCt	DDCt	2-DDCt		miR-106b-5p	DCt	2-DCt	DDCt	2-DDCt		miR-130a-3p	DCt	2-DCt	DDCt	2-DDCt		miR-151a-3p	DCt	2-DCt	DDCt	2-DDCt		miR-181b-5p	DCt	2-DCt	DDCt	2-DDCt		miR-195-5p	DCt	2-DCt	DDCt	2-DDCt		miR-19b-3p	DCt	2-DCt	DDCt	2-DDCt		miR-320a	DCt	2-DCt	DDCt	2-DDCt
Flox 25 uM-1	19.4414	21.0615	1.62005	0.325324				17.8879	-1.55353	2.93535				21.5119	2.07042	0.23809				23.5479	4.10646	0.058054				21.6661	2.22465	0.213951				19.3701	-0.0713117	1.05067				18.4144	-1.02699	2.03777				20.9987	1.55727	0.339793
Flox 25 uM-2	19.3675	20.781	1.41349	0.375402				17.9188	-1.44877	2.72974				21.3047	1.93713	0.261135				23.5236	4.15608	0.0560911				21.6445	2.27693	0.206336				19.3585	-0.009049	1.00629				18.2618	-1.10571	2.15204				20.887	1.51947	0.348813
Flox 25 uM-3	19.2917	20.8345	1.54275	0.343231				17.7278	-1.56396	2.95664				21.1495	1.85777	0.275902				23.2861	3.99437	0.0627442				21.5094	2.21766	0.21499				19.1794	-0.11233	1.08097				17.98	-1.31167	2.48229				20.7146	1.42293	0.372954
Mean			1.52543	0.347985					-1.52209	2.87391					1.95511	0.258376					4.08564	0.0589631					2.23975	0.211759					-0.0642302	1.04598					-1.14812	2.22404					1.49989	0.353853
SE																																														0.00989878
DMSO 25 uM-1	19.3389	20.6508	1.31193	0.402781				17.4944	-1.84453	3.59136				21.0169	1.67802	0.312511				23.2454	3.90646	0.0666866				21.4376	2.09874	0.233463				19.1648	-0.17411	1.12827				17.9287	-1.41017	2.65769				20.7225	1.38356	0.383271
DMSO 25 uM-2	18.939	20.4439	1.50494	0.352344				17.3217	-1.61724	3.06787				20.8307	1.89171	0.269488				23.0501	4.11109	0.0578679				21.0489	2.10995	0.231654				18.8437	-0.0952172	1.06823				17.7491	-1.18986	2.2813				20.7146	1.77565	0.292064
DMSO 25 uM-3	19.3781	20.5068	1.12867	0.457336				17.6759	-1.70218	3.25391				21.1171	1.73901	0.299575				23.43	4.05194	0.0602899				21.2706	1.89247	0.269345				18.9593	-0.418777	1.33679				17.9448	-1.43327	2.70059				21.071	1.69292	0.309301
Mean			1.31518	0.404153	0.210247	0.864389			-1.72131	3.30438	0.199229	0.871016			1.76958	0.293858	0.185527	0.879328			4.02316	0.0616148	0.0624753	0.95762			2.03372	0.244821	0.206025	0.866923			-0.229368	1.17776	0.165138	0.891843			-1.34444	2.54653	0.196311	0.872779			1.61738	0.328212	-0.117484	1.08484
SE																																														0.0279757
t test				0.170612						0.0639362						0.102789						0.465261						0.0582093						0.1927						0.162143						0.436285
[truncated: 20 more columns]

## Sheet: Summary
miRNA	1μM Fluoxetine		5μM Fluoxetine		10μM Fluoxetine		25μM Fluoxetine
	2-DDCt	p	2-DDCt	p	2-DDCt	p	2-DDCt	p
miR-101-3p	1.149	0.616	0.92	0.094	1.048	0.429	0.864	0.171
miR-106b-5p	1.204	0.393	0.925	0.054	1.007	0.924	0.871	0.064
miR-130a-3p	1.091	0.732	0.936	0.287	0.977	0.518	0.879	0.103
miR-151a-3p	1.128	0.678	0.894	0.292	1.044	0.178	0.958	0.465
miR-181b-5p	0.951	0.525	0.961	0.447	0.973	0.66	0.867	0.058
miR-195-5p	1.123	0.676	0.905	0.127	0.995	0.878	0.892	0.193
miR-19b-3p	1.148	0.392	0.912	0.075	1.024	0.8	0.873	0.162
miR-320a	0.95	0.533	0.977	0.723	1.178	0.004	1.085	0.436
miR-328	1.345	0.383	1.096	0.511	1.172	0.19	1.15	0.546
miR-489	1.152	0.507	1.01	0.712	1.205	0.037	1.054	0.561
miR-572	1.02	0.793	1.902	0.0002	3.126	0.0004	3.3	0.0006
miR-663a	0.914	0.203	1.157	0.118	1.847	0.006	2.312	0.0004
