# Supplementary material for: Fluoxetine Increases the Expression of miR-572 and miR-663a in Human Neuroblastoma Cell Lines
Source: PLoS One. 2016 Oct 7;11(10):e0164425. doi: 10.1371/journal.pone.0164425 (PMC5055328; doi:10.1371/journal.pone.0164425)
Supplement: S2 File — (XLSX) [file pone.0164425.s002.xlsx]

## Sheet: SK FT 1microM
Sample ID	SNORD-95	miR-101-3p	DCt	2-DCt	DDCt	2-DDCt		miR-106b-5p	DCt	2-DCt	DDCt	2-DDCt		miR-130a-3p	DCt	2-DCt	DDCt	2-DDCt		miR-151a-3p	DCt	2-DCt	DDCt	2-DDCt		miR-181b-5p	DCt	2-DCt	DDCt	2-DDCt		miR-195-5p	DCt	2-DCt	DDCt	2-DDCt		miR-19b-3p	DCt	2-DCt	DDCt	2-DDCt		miR-320a	DCt	2-DCt	DDCt	2-DDCt
Fluox 1 uM-1	18.7756	19.7552	0.979515	0.50715				17.0223	-1.7533	3.37128				21.0637	2.28805	0.204752				23.1102	4.33457	0.0495639				20.9428	2.1672	0.222643				18.6275	-0.14814	1.10814				17.6826	-1.09307	2.13327				20.5566	1.78092	0.290997
Fluox 1 uM-2	18.7395	19.7585	1.01901	0.493455				17.2685	-1.47103	2.7722				21.1566	2.41714	0.187228				22.9833	4.2438	0.0527824				21.0971	2.35758	0.195118				18.6901	-0.0493745	1.03482				17.7688	-0.970678	1.95976				20.4731	1.73362	0.300696
Fluox 1 uM-3	18.6469	19.7436	1.09672	0.467579				16.966	-1.68092	3.20633				20.943	2.29615	0.203606				23.0033	4.35645	0.0488178				20.8356	2.18869	0.21935				18.4591	-0.187748	1.13898				17.4598	-1.1871	2.27694				20.2488	1.60189	0.329446
Mean			1.03175	0.489395					-1.63508	3.1166					2.33378	0.198529					4.31161	0.050388					2.23782	0.21237					-0.128421	1.09398					-1.08361	2.12332					1.70548	0.307047
SE
DMSO 1 uM-1	18.9832	20.1687	1.18555	0.439658				17.309	-1.67421	3.19145				21.7447	2.76152	0.147468				23.2543	4.2711	0.051793				21.3305	2.34738	0.196503				18.7378	-0.245376	1.1854				17.8747	-1.10848	2.15619				20.7581	1.77492	0.292211
DMSO 1 uM-2	19.1262	20.367	1.24086	0.423121				17.6116	-1.51455	2.8571				21.4478	2.32166	0.200037				23.4709	4.34469	0.0492174				21.42	2.29378	0.203941				19.0265	-0.0996355	1.0715				18.0606	-1.06561	2.09305				20.8295	1.70334	0.307075
DMSO 1 uM-3	18.9682	19.9726	1.00442	0.498472				17.2855	-1.68272	3.21033				21.3819	2.41372	0.187671				23.062	4.0938	0.0585656				21.201	2.23285	0.212737				18.7424	-0.225825	1.16945				17.736	-1.2322	2.34925				20.7273	1.75911	0.29543
Mean			1.14361	0.45375	-0.111859	1.08062			-1.62383	3.08629	-0.0112542	1.00783			2.49897	0.178392	-0.16519	1.12131			4.23653	0.053192	0.0750764	0.949292			2.29134	0.204394	-0.0535116	1.03779			-0.190279	1.14212	0.0618578	0.95803			-1.13543	2.1995	0.0518183	0.96472			1.74579	0.298239	-0.0403118	1.02834
SE
t test				0.236827						0.893396						0.298035						0.408757						0.464138						0.364921						0.55937						0.5166
[truncated: 20 more columns]

## Sheet: SK FT 5microM
Sample ID	SNORD-95	miR-101-3p	DCt	2-DCt	DDCt	2-DDCt		miR-106b-5p	DCt	2-DCt	DDCt	2-DDCt		miR-130a-3p	DCt	2-DCt	DDCt	2-DDCt		miR-151a-3p	DCt	2-DCt	DDCt	2-DDCt		miR-181b-5p	DCt	2-DCt	DDCt	2-DDCt		miR-195-5p	DCt	2-DCt	DDCt	2-DDCt		miR-19b-3p	DCt	2-DCt	DDCt	2-DDCt		miR-320a	DCt	2-DCt	DDCt	2-DDCt
Fluox 5 uM-1	17.7297	18.2894	0.559735	0.678427				16.7699	-0.959792	1.94503				19.9626	2.23294	0.212725				22.569	4.83938	0.0349302				20.0613	2.33167	0.198654				17.6515	-0.078118	1.05564				17.4736	-0.256033	1.19419				19.6478	1.9181	0.264602
Fluox 5 uM-2	18.1514	18.544	0.392613	0.761748				17.1669	-0.984459	1.97857				20.4914	2.33995	0.197518				22.9045	4.75307	0.0370838				20.4323	2.28093	0.205765				18.2805	0.12905	0.914434				17.7097	-0.441735	1.35824				19.959	1.80761	0.285665
Fluox 5 uM-3	17.9591	18.5614	0.602305	0.658701				17.0664	-0.892782	1.85675				20.353	2.39388	0.190269				22.6676	4.70848	0.0382479				20.2618	2.3027	0.202684				18.056	0.0968202	0.935092				17.6427	-0.316411	1.24523				19.834	1.87486	0.272653
Mean			0.518218	0.699625					-0.945678	1.92678					2.32226	0.200171					4.76698	0.036754					2.3051	0.202368					0.0492506	0.968389					-0.33806	1.26589					1.86686	0.274306
SE
DMSO 5 uM-1	18.2478	18.788	0.54015	0.687699				17.4103	-0.837503	1.78695				20.5294	2.28154	0.205679				22.9539	4.70608	0.0383116				20.5088	2.26097	0.208631				18.4616	0.2138	0.862263				17.9329	-0.314879	1.24391				20.2251	1.97729	0.253967
DMSO 5 uM-2	18.3276	19.0107	0.683038	0.622852				17.2784	-1.04918	2.06935				20.7169	2.3893	0.190875				23.1323	4.80469	0.0357803				20.6483	2.32064	0.200178				18.5168	0.189214	0.877083				17.8667	-0.460954	1.37645				20.348	2.02043	0.246485
DMSO 5 uM-3	18.3476	18.9479	0.600272	0.65963				17.3692	-0.978404	1.97028				20.6407	2.29313	0.204032				22.9131	4.56545	0.042234				20.5701	2.22251	0.214269				18.2164	-0.131161	1.09517				17.9426	-0.404968	1.32406				20.2419	1.8943	0.269005
Mean			0.60782	0.656727	-0.0896024	1.06408			-0.955029	1.9422	0.00935128	0.993539			2.32132	0.200195	0.000933611	0.999353			4.69207	0.0387753	0.0749022	0.949406			2.26804	0.207693	0.0370576	0.974641			0.0906176	0.94484	-0.041367	1.02909			-0.3936	1.31481	0.0555406	0.962234			1.964	0.256485	-0.0971469	1.06966
SE
t test				0.307806						0.872825						0.99773						0.393139						0.309895						0.800527						0.473722						0.119615
[truncated: 20 more columns]

## Sheet: SK FT 10microM
Sample ID	SNORD-95	miR-101-3p	DCt	2-DCt	DDCt	2-DDCt		miR-106b-5p	DCt	2-DCt	DDCt	2-DDCt		miR-130a-3p	DCt	2-DCt	DDCt	2-DDCt		miR-151a-3p	DCt	2-DCt	DDCt	2-DDCt		miR-181b-5p	DCt	2-DCt	DDCt	2-DDCt		miR-195-5p	DCt	2-DCt	DDCt	2-DDCt		miR-19b-3p	DCt	2-DCt	DDCt	2-DDCt		miR-320a	DCt	2-DCt	DDCt	2-DDCt
Fluox 10 uM-1	17.7419	19.3526	1.61074	0.327431				18.0757	0.333799	0.793444				21.2552	3.51331	0.0875766				23.5449	5.80302	0.0179109				21.0653	3.32337	0.0999002				18.9269	1.18501	0.439821				18.6788	0.936909	0.522351				20.648	2.90613	0.133403
Fluox 10 uM-2	18.068	18.764	0.696005	0.617279				17.4071	-0.660833	1.581				20.6359	2.56791	0.168648				22.945	4.87699	0.0340314				20.5681	2.50014	0.176759				18.2511	0.183132	0.880789				18.1316	0.0636315	0.956853				20.0905	2.0225	0.246131
Fluox 10 uM-3	18.5028	18.9694	0.466568	0.723684				17.6318	-0.871067	1.82902				20.8651	2.36231	0.19448				23.309	4.80617	0.0357436				20.8599	2.35705	0.19519				18.7509	0.248068	0.842023				18.4161	-0.0866825	1.06193				20.4443	1.9415	0.260346
Mean			0.924437	0.556131					-0.399367	1.40115					2.81451	0.150235					5.16206	0.0292287					2.72685	0.157283					0.538737	0.720878					0.304619	0.847043					2.29004	0.213294
SE
DMSO 10 uM-1	18.3619	18.9253	0.563389	0.676711				17.4571	-0.904837	1.87233				20.7626	2.40064	0.189381				23.1481	4.78619	0.0362421				20.5073	2.14538	0.226035				18.5616	0.199674	0.870747				18.2431	-0.118776	1.08581				20.3445	1.98254	0.253043
DMSO 10 uM-2	18.0637	18.657	0.593232	0.662856				17.2301	-0.833663	1.7822				20.3652	2.30146	0.202857				22.8861	4.82241	0.0353436				20.4185	2.35476	0.1955				18.4249	0.361229	0.778501				18.0009	-0.0628055	1.04449				19.9598	1.89612	0.268666
DMSO 10 uM-3	18.1608	18.4909	0.330103	0.795479				17.1563	-1.00447	2.0062				20.4711	2.31037	0.201608				22.8124	4.6516	0.0397858				20.3611	2.20032	0.21759				18.2109	0.050081	0.965882				17.8748	-0.285968	1.21923				19.9789	1.81814	0.283586
Mean			0.495575	0.711682	0.428862	0.742848			-0.914322	1.88691	0.514955	0.699815			2.33749	0.197949	0.47702	0.71846			4.7534	0.0371238	0.408658	0.753324			2.23349	0.213042	0.493366	0.710366			0.203661	0.87171	0.335076	0.792743			-0.15585	1.11651	0.460469	0.72675			1.89893	0.268432	0.391109	0.762543
SE
t test				0.283464						0.20235						0.215869						0.247792						0.142199						0.374365						0.195076						0.250957
[truncated: 20 more columns]

## Sheet: Summary
miRNA	1μM Fluoxetine		5μM Fluoxetine		10μM Fluoxetine
	2-DDCt	p	2-DDCt	p	2-DDCt	p
miR-101-3p	1.081	0.237	1.064	0.308	0.743	0.283
miR-106b-5p	1.008	0.893	0.993	0.873	0.7	0.202
miR-130a-3p	1.121	0.298	0.993	0.998	0.718	0.216
miR-151a-3p	0.949	0.409	0.949	0.393	0.753	0.248
miR-181b-5p	1.038	0.464	0.975	0.31	0.71	0.142
miR-195-5p	0.958	0.365	1.029	0.8	0.793	0.374
miR-19b-3p	0.965	0.559	0.962	0.474	0.727	0.195
miR-320a	1.028	0.517	1.07	0.12	0.762	0.251
miR-328	0.919	0.506	0.914	0.242	0.838	0.639
miR-489	1.494	0.013	0.894	0.072	0.993	0.913
miR-572	1.311	0.009	2.061	0.0004	2.596	0.024
miR-663a	1.117	0.313	1.421	0.032	2.204	0.058
